# Supplementary material for: How does risk information dissemination affect risk contagion in the interbank market?
Source: PLoS One. 2022 Jul 25;17(7):e0270482. doi: 10.1371/journal.pone.0270482 (PMC9312419; doi:10.1371/journal.pone.0270482)
Supplement: S1 Data — (ZIP) [file pone.0270482.s001.zip]

Archive with 54 entries (44 files):
- Data/
- Data/BBV/
- Data/BBV/BBV_no_bro.npy
- Data/BBV/BBV_no_liq.npy
- Data/BBV/BBV_no_p.npy
- Data/BBV/BBV_yes_bro.npy
- Data/BBV/BBV_yes_liq.npy
- Data/BBV/BBV_yes_p.npy
- Data/BBV/B_BBV_no_bro.npy
- Data/BBV/B_BBV_no_liq.npy
- Data/BBV/B_BBV_no_p.npy
- Data/BBV/B_BBV_yes_bro.npy
- Data/BBV/B_BBV_yes_liq.npy
- Data/BBV/B_BBV_yes_p.npy
- Data/CP/
- Data/CP/CP_no_bro.npy
- Data/CP/CP_no_liq.npy
- Data/CP/CP_no_p.npy
- Data/CP/CP_yes_bro.npy
- Data/CP/CP_yes_liq.npy
- Data/CP/CP_yes_p.npy
- Data/delta/
- Data/delta/Record_Average_Num_New_Liquidity.npy
- Data/delta/Record_Average_P_Matrix2.npy
- Data/Epsilon/
- Data/Epsilon/Record_Average_Num_New_Liquidity.npy
- Data/Epsilon/Record_Average_P_Matrix2.npy
- Data/Ksi/
- Data/Ksi/Record_Average_Num_New_Liquidity.npy
- Data/Ksi/Record_Average_P_Matrix2.npy
- Data/MA/
- Data/MA/MA_no_bro.npy
- Data/MA/MA_no_liq.npy
- Data/MA/MA_no_p.npy
- Data/MA/MA_yes_bro.npy
- Data/MA/MA_yes_liq.npy
- Data/MA/MA_yes_p.npy
- Data/MD/
- Data/MD/MD_no_bro.npy
- Data/MD/MD_no_liq.npy
- Data/MD/MD_no_p.npy
- Data/MD/MD_yes_bro.npy
- Data/MD/MD_yes_liq.npy
- Data/MD/MD_yes_p.npy
- Data/one by one/
- Data/one by one/N_no_bro.npy
- Data/one by one/N_no_liq.npy
- Data/one by one/N_no_p.npy
- Data/one by one/N_yes_bro.npy
- Data/one by one/N_yes_liq.npy
- Data/one by one/N_yes_p.npy
- Data/Psi/
- Data/Psi/Record_Average_Num_New_Liquidity.npy
- Data/Psi/Record_Average_P_Matrix2.npy
